# Supplementary material for: SMAD2/3 signaling in the uterine epithelium controls endometrial cell homeostasis and regeneration
Source: Commun Biol. 2023 Mar 11;6:261. doi: 10.1038/s42003-023-04619-2 (PMC10008566; doi:10.1038/s42003-023-04619-2)
Supplement: Supplementary file 6 — Supplemental Data 3 [file 42003_2023_4619_MOESM6_ESM.xlsx]

## Sheet: Fig 1b,c
	Fig 1b. Data for histograms. Relative fold change values (Smad2).
	Control	Smad2/3 cKO
	0.785945	0.0186136
	0.902814	0.0233975
	1.44643	0.031962
	0.974342	0.0275367
	Fig 1c. Data for histograms. Relative fold change values (Smad3).
	Control	Smad2/3 cKO
	0.946878	0.0122273
	0.705271	0.0129693
	1.53821	0.0159119
	0.973498	0.0162462

## Sheet: Fig 2o
	Fig 2o. Data for survival curve (control vs. Smad2/3 cKO)
	Days elapsed	Control	Smad2/3 cKO
	554	1
	554	1
	561	1
	563	1
	563	1
	529	1
	529	1
	529	1
	361	1
	361	1
	256		1
	418		1
	270		1
	203		1
	237		1
	288		1
	270		1
	270		1
	277		1
	230		1
	418		1
	307		1
	299		1
	304		1
	315		1
	315		1
	142		1
	339		1

## Sheet: Fig 4d,e,f
	Fig. 4d,e. Data for histograms of organoid quantification in Control and Control + A83-01 organoids
								Figure 4d				Figure 4e				Figure 4f
		Passage 0
		Cystic	SEM	Dense	SEM				Control				Control + A83-01				Smad2/3-LTFcre
	Control 1	100	0	0	0				Cystic	Dense			Cystic	Dense			Cystic	Dense
	Control 1 + A83-01	100	0	0	0			Passage 0	100	0		Passage 0	100	0		Passage 0	88.4975	11.5025
	Smad2/3 cKO 1	99.6528	0.00347222	0.347222	0.00347222			SEM	0	0		SEM	0	0		SEM	6.12546	10.6096
	Control 2	100	0	0	0			Passage 1	98.6111	1.38889		Passage 1	87.606	12.394		Passage 1	87.0868	12.9132
	Control 2 + A83-01	100	0	0	0			SEM	1.38889	2.40563		SEM	12.394	0.0154117		SEM	10.2018	17.67
	Smad2/3 cKO 2	87.3054	0.0496177	12.6946	0.0496177			Passage 2	100	0		Passage 2	100	0		Passage 2	89.8537	10.1463
	Control 3	100	0	0	0			SEM	0	0		SEM	0	0		SEM	2.84721	4.93151
	Control 3 + A83-01	100	0	0	0			Passage 3	98.6111	1.38889		Passage 3	65.56	34.44		Passage 3	90.8754	9.12458
	Smad2/3 cKO 3	78.5343	0.0382239	21.4657	0.0382239			SEM	1.38889	2.40563		SEM	3.99133	0.0718512		SEM	9.12458	15.8042
		Passage 1						Passage 4	100	0		Passage 4	73.9437	26.0563		Passage 4	55.192	44.808
		Cystic	SEM	Dense	SEM			SEM	0	0		SEM	19.3896	0.0177254		SEM	13.9756	24.2064
	Control 1	95.8333	0.0416667	4.16667	0			Passage 5	99.2593	0.740741		Passage 5	57.2222	42.7778		Passage 5	63.1743	36.8257
	Control 1 + A83-01	62.8181	0.0462351	37.1819	0			SEM	0.740741	1.283		SEM	3.88889	0.0114597		SEM	10.1526	17.5849
	Smad2/3 cKO 1	66.9493	0.0310518	33.0507	0.0310518
	Control 2	100	0	0	0
	Control 2 + A83-01	100	0	0	0
	Smad2/3 cKO 2	94.3111	0.0147288	5.68886	0.0147288
	Control 3	100	0	0	0
	Control 3 + A83-01	100	0	0	0
	Smad2/3 cKO 3	100	0	0	0
		Passage 2
		Cystic	SEM	Dense	SEM
	Control 1	100	0	0	0
	Control 1 + A83-01	100	0	0	0
	Smad2/3 cKO 1	84.6405	0.0181953	15.3595	0.0181953
	Control 2	100	0	0	0
	Control 2 + A83-01	100	0	0	0
	Smad2/3 cKO 2	94.4444	0.0555556	5.55556	0.0555556
	Control 3	100	0	0	0
	Control 3 + A83-01	100	0	0	0
	Smad2/3 cKO 3	90.4762	0.0952381	9.52381	0.0952381
		Passage 3
		Cystic	SEM	Dense	SEM
	Control 1	100	0	0	0
	Smad2/3 cKO 1	100	0	0	0
	Control 2	95.8333	0.0416667	4.16667	0.0416667
	Control 2 + A83-01	61.5686	0.0156863	38.4314	0.0156863
	Smad2/3 cKO 2	100	0	0	0
	Control 3	100	0	0	0
	Control 3 + A83-01	69.5513	0.159389	30.4487	0.159389
	Smad2/3 cKO 3	72.6263	0.0909147	27.3737	0.0909147
		Passage 4
		Cystic	SEM	Dense	SEM
	Control 1	100	0	0	0
	Smad2/3 cKO 1	55.2585	0.116357	44.7415	0.116357
	Control 2	100	0	0	0
	Control 2 + A83-01	54.5541	0.0312158	45.4459	0.0312158
	Smad2/3 cKO 2	30.9524	0.156129	69.0476	0.156129
	Control 3	100	0	0	0
	Control 3 + A83-01	93.3333	0.0666667	6.66667	0.0666667
	Smad2/3 cKO 3	79.3651	0.0419961	20.6349	0.0419961
		Passage 5
		Cystic	SEM	Dense	SEM
	Control 1	100	0	0	0
	Smad2/3 cKO 1	81.0427	0.0718927	18.9573	0.0718927
	Control 2	97.7778	0.0222222	2.22222	0.0222222
	Control 2 + A83-01	53.3333	0.0881917	46.6667	0.0881917
	Smad2/3 cKO 2	45.8874	0.117023	54.1126	0.117023
	Control 3	100	0	0	0
	Control 3 + A83-01	61.1111	0.111111	38.8889	0.111111
	Smad2/3 cKO 3	62.5926	0.0812286	37.4074	0.0812286

## Sheet: Fig 5f
	Fig 5f. Data for histograms displaying the qPCR analysis of mouse organoids.
	Cyp26a1				Aldh1a1				Aldh1a2				Lrat				Id1				Id4
	Ctrl	Ctrl + A83-01	Smad2/3 cKO		Ctrl	Ctrl + A83-01	Smad2/3 cKO		Ctrl	Ctrl + A83-01	Smad2/3 cKO		Ctrl	Ctrl + A83-01	Smad2/3 cKO		Ctrl	Ctrl + A83-01	Smad2/3 cKO		Ctrl	Ctrl + A83-01	Smad2/3 cKO
	1.31	6.32	19.65		0.83	3.94	4.22		1.62	6.75	5.3		0.74	3.65	2.63		0.71	0.52	4.68		0.61	0.84	11.17
	2.01	8.75	16.5		0.35	2.63	1.31		2.01	7.86	2.4		1.2	5.07	2.23		0.83	0.45	6.23		1.67	1.01	5.56
	1.92	10.27	15.67		0.99	2.06	2.96		1.95	6.24	5.05		1.2	4.57	2.45		0.91	0.63	4.5		0.63	1.58	7.75
	0.42	2.76	23.52		1.24	2.72	7.27		0.4	6.36	13.59		1.03	2.86	1.55		1.07	0.49	5.6		1.42	1.43	24.01
	0.48	5.13	15.04		1.19	5.7	4.15		0.54	10.11	6.53		0.93	2.81	1.97		1.54	0.42	6.86		1.17	0.54	14.63
	0.98	3.77	22.02		2.39	3.05	4.58		0.73	4.58	8.48		0.99	5.3	2.12		1.14	0.48	4.86		0.94	0.86	15.86
		2.3	57.77			5.41	4.22			3.7	7.2			5.3	4.6			0.52	2.94			0.66	9.32
		2.91	80.6			4.62	2.82			3.92	7.09			3.93	4.85			0.41	4.3			1.32	11.4
		2.41	91.44			3.45	5.61			2.66	10.84			6.9	4.31			0.32	4.62			1.05	20.33
			54.66				1.87				6.45				5.16				2.68				10.28
			55.43				2.5				8.84				5.07				2.86				8.68
			55.93				1.46				7.86				4.73				2.12				9.93

## Sheet: Fig 7u
	Fig 7u. Data for histograms in Fig 7u, qPCR analysis in endometrial tissue from control and Smad2/3-LTF mice
	Cyp26a1			Aldh1a1			Aldh1a2			Aldh1a3			Lrat
	Control	Smad2/3-LTF		Control	Smad2/3-LTF		Control	Smad2/3-LTF		Control	Smad2/3-LTF		Control	Smad2/3-LTF
	0.649101	608.76		0.864141	0.663489		0.295632	16.6393		0.823503	1.94654		1.0731	15.4953
	1.27799	2338.25		1.66347	21.5524		2.01911	134.159		1.14482	141.771		1.35305	6.87735
	0.992562	714.025		0.848252	1.55012		0.402181	157.686		1.01761	4.84966		0.417698	33.4595
	1.21452	412.76		0.820114	12.8091		4.16551	8.30284		1.04235	11.7759		1.64887	4.97615
		2704.19			0.791716			12.1149			0.925896			4.92148
		1548.29			7.04239			1.38666			34.31			4.02397
	Rbp4			Id1			Id2			Id3			Id4
	Control	Smad2/3-LTF		Control	Smad2/3-LTF		Control	Smad2/3-LTF		Control	Smad2/3-LTF		Control	Smad2/3-LTF
	0.579308	1.69819		1.04858	1.70226		0.854379	4.84105		1.00451	9.38046		0.587086	77.0494
	0.771349	2.52342		1.61296	2.5069		1.27648	7.06417		0.883554	16.9357		0.908704	108.165
	4.17794	1.31519		0.906435	5.58094		1.5438	19.3127		1.37496	26.6105		2.58032	96.9817
	0.535646	9.83683		0.652285	4.1125		0.593945	16.1087		0.819452	13.2411		0.726445	78.3077
		1.1937			2.78135			7.68827			16.8929			70.0388
		2.05813			7.11929			18.9797			31.6543			120.763

## Sheet: Fig 6c
	Fig 6c. Data for charts in figures 6c
	SMAD2/3 LTF
		annotation	Fraction
	1	Distal Intergenic	0.308685
	2	Promoter (<=1kb)	0.293427
	3	other intron	0.142019
	4	1st intron	0.0915493
	5	other exon	0.0469484
	6	Promoter (1-2kb)	0.0352113
	7	Promoter (2-3kb)	0.0328638
	8	1st exon	0.0246479
	9	3' UTR	0.0187793
	10	5' UTR	0.00586854
	Control
		annotation	Fraction
	1	Promoter (<=1kb)	0.367223
	2	Distal Intergenic	0.239806
	3	other intron	0.122622
	4	1st intron	0.0911139
	5	other exon	0.0499823
	6	Promoter (1-2kb)	0.0378488
	7	Promoter (2-3kb)	0.0347913
	8	3' UTR	0.0257475
	9	1st exon	0.0244923
	10	5' UTR	0.00543916
	11	Downstream (<=300bp)	0.000933346
